# Supplementary material for: Migratory behaviour and survival of Great Egrets after range expansion in Central Europe
Source: PeerJ. 2020 Apr 30;8:e9002. doi: 10.7717/peerj.9002 (PMC7196325; doi:10.7717/peerj.9002)
Supplement: Supplemental Information 1 [file peerj-08-9002-s001.xlsx]

## Sheet: Arkusz1
RING NO	DATE OF RINGING	DATE OF RECOVERY	COUNTRY	LATITUDE	LONGITUDE	ANGLE OF MIGRATION [°]	MIGRATORY DISTANCE [km]	MIGRATORY PERIOD	AGE
CN 00619	138	196	BELARUS	52.5167	24.9667	79.3	439.484	SUMMER	ADULT
CN 02812	158	265	POLAND	51.5333	17.3167	253	94.9578	AUTUMN	ADULT
CN 02813	158	240	POLAND	51.7167	18.6333	0	0	SUMMER	ADULT
CN 02813	158	133	POLAND	51.7167	18.6333	0	0	SUMMER	ADULT
CN 02813	158	283	POLAND	51.5333	17.1	259.7	107	AUTUMN	ADULT
CN 02813	158	23	GERMANY	48.3667	10.9	235.5	669.281	WINTER	ADULT
CN 02814	158	295	POLAND	51.5167	17.1167	258.61	106	AUTUMN	ADULT
CN 02816	158	70	CZECH REPUBLIC	50.6557	13.9386	252.01	347	SPRING	ADULT
CN 02816	158	245	POLAND	51.7482	18.6388	0	3	AUTUMN	ADULT
CN 02828	160	5	NETHERLANDS	51.95	4.86667	271.1	943.791	WINTER	JUVENILE
CN 02830	160	115	POLAND	51.5167	17.0667	254.7	112.052	SPRING	JUVENILE
CN 02830	160	287	POLAND	51.55	17.35	253.7	92.2084	AUTUMN	ADULT
CN 02830	160	305	POLAND	51.5333	17.3667	256.22	90	AUTUMN	ADULT
CN 02836	148	209	POLAND	51.7254	18.6375	180	7.4112	SUMMER	ADULT
CN 02841	160	269	GERMANY	51.3235	14.5064	262.55	288	AUTUMN	ADULT
CN 02841	160	290	GERMANY	51.39	14.8656	260.4	265.066	AUTUMN	ADULT
CN 02841	160	314	GERMANY	51.3361	14.2817	263.36	303	AUTUMN	ADULT
CN 02845	160	104	NETHERLANDS	53.15	5.65	279.8	891.047	SPRING	ADULT
CN 02846	160	265	POLAND	51.5333	17.3167	253	94.9578	AUTUMN	JUVENILE
CN 02850	175	266	GERMANY	51.35	14.7333	259.9	273.736	AUTUMN	ADULT
CN 02851	162	298	GERMANY	51.3333	14.6167	259.8	282.045	AUTUMN	ADULT
CN 02854	162	311	GERMANY	51.2833	12.95	264.98	396	AUTUMN	JUVENILE
CN 02854	162	36	GERMANY	51.9333	11.2167	271.9	509.268	WINTER	ADULT
CN 02854	162	262	POLAND	51.7552	18.6719	0	4.35781	AUTUMN	ADULT
CN 02858	162	262	GERMANY	53.3833	11.5833	290.4	508.07	AUTUMN	JUVENILE
CN 02858	162	217	POLAND	51.7167	18.6333	0	0	SUMMER	ADULT
CN 02858	162	245	POLAND	51.7482	18.6388	0	0	AUTUMN	ADULT
CN 02858	162	270	POLAND	51.7422	18.6679	0	0	AUTUMN	ADULT
CN 02858	162	244	POLAND	51.7422	18.6679	0	0	AUTUMN	ADULT
CN 02872	175	286	GERMANY	53.4333	11.6167	291.1	507.688	AUTUMN	ADULT
CN 02878	175	266	POLAND	51.4667	17.0167	252.5	116.991	AUTUMN	JUVENILE
CN 02881	175	209	POLAND	51.7167	18.6333	0	0	SUMMER	JUVENILE
CN 02882	175	217	POLAND	51.7167	18.6333	0	0	SUMMER	JUVENILE
CN 02893	183	209	POLAND	51.7167	18.6333	0	0	SUMMER	JUVENILE
CN 03246	175	261	POLAND	53.2926	22.9039	60	333.168	AUTUMN	JUVENILE
CN 04202	159	359	NETHERLANDS	50.8317	5.73761	263.2	901.85	WINTER	ADULT
CN 04202	159	253	POLAND	51.5361	17.4807	251	85.1205	AUTUMN	ADULT
CN 04202	159	274	POLAND	51.5368	17.4718	251	85.1205	AUTUMN	ADULT
CN 04202	159	19	NETHERLANDS	50.8302	5.73754	263.2	901.85	WINTER	ADULT
CN 04202	159	191	POLAND	51.5368	17.4718	251	85.1205	SUMMER	ADULT
CN 04206	159	264	POLAND	51.7423	18.6548	0	0	AUTUMN	JUVENILE
CN 04207	159	335	NETHERLANDS	52.0185	4.87965	264.9	957.149	AUTUMN	JUVENILE
CN 04207	159	242	NETHERLANDS	52.022	4.935	271.5	941.114	SUMMER	JUVENILE
CN 04207	159	257	NETHERLANDS	52.0107	4.90668	271.5	941.114	AUTUMN	JUVENILE
CN 04208	159	270	NETHERLANDS	52.115	6.569	272.4	826.736	AUTUMN	ADULT
CN 04208	159	231	NETHERLANDS	52.115	6.567	272.4	826.736	SUMMER	ADULT
CN 04209	159	225	CZECH REPUBLIC	48.9165	16.0017	210.3	370.951	SUMMER	JUVENILE
CN 04209	159	9	NETHERLANDS	52.346	4.667	273.7	955.123	WINTER	ADULT
CN 04214	159	250	NETHERLANDS	53.2948	7.07962	282	798.803	AUTUMN	JUVENILE
CN 04217	159	243	GERMANY	50.7167	11.7833	256.1	490.965	SUMMER	JUVENILE
CN 04217	159	271	GERMANY	51.7642	12.7887	269.5	402.378	AUTUMN	JUVENILE
CN 04227	159	263	POLAND	51.8165	18.7149	0	0	AUTUMN	JUVENILE
CN 04228	159	251	POLAND	51.5505	17.5192	251.4	81.2455	AUTUMN	JUVENILE
CN 04236	159	252	POLAND	51.5471	17.3263	257.45	92	AUTUMN	ADULT
CN 04240	159	273	GERMANY	49.2629	8.52391	248.6	767.76	AUTUMN	JUVENILE
CN 04240	159	234	POLAND	51.7648	18.6689	0	0	SUMMER	ADULT
CN 04240	159	244	POLAND	51.7648	18.6689	0	0	AUTUMN	ADULT
CN 04247	172	304	NETHERLANDS	51.7647	5.42001	269.9	909.01	AUTUMN	ADULT
CN 04247	172	306	NETHERLANDS	51.7667	5.40759	269.9	909.01	AUTUMN	ADULT
CN 04247	172	10	NETHERLANDS	51.7916	5.43418	269.9	906.557	WINTER	ADULT
CN 04247	172	202	NETHERLANDS	51.802	5.369	270.1	910.957	SUMMER	ADULT
CN 04247	172	288	NETHERLANDS	51.776	5.418	269.9	909.01	AUTUMN	ADULT
CN 04247	172	29	NETHERLANDS	51.767	5.40523	269.9	909.01	WINTER	ADULT
CN 04247	172	68	NETHERLANDS	51.755	5.403	269.8	909.184	SPRING	ADULT
CN 04247	172	279	NETHERLANDS	51.7748	5.411	269.9	909.01	AUTUMN	ADULT
CN 04247	172	321	NETHERLANDS	51.7757	5.41451	269.9	909.01	AUTUMN	ADULT
CN 04247	172	19	NETHERLANDS	51.7728	5.41052	269.9	909.01	WINTER	ADULT
CN 04247	172	284	NETHERLANDS	51.772	5.418	269.9	909.01	AUTUMN	ADULT
CN 04247	172	10	NETHERLANDS	51.7789	5.39861	269.9	909.01	WINTER	ADULT
CN 04248	172	221	POLAND	51.7398	18.6548	0	0	SUMMER	ADULT
CN 04248	172	276	GERMANY	51.3382	14.355	263.14	301	AUTUMN	ADULT
CN 04248	172	210	POLAND	51.5369	17.3196	256.76	95	SUMMER	ADULT
CN 04267	172	6	NETHERLANDS	52.8786	5.40828	283.21	907	WINTER	ADULT
CN 04269	172	90	POLAND	53.1167	17.35	329.5	171.837	SPRING	ADULT
CN 04270	172	121	NETHERLANDS	52.609	4.898	275.5	939.982	SPRING	ADULT
CN 04271	172	315	GERMANY	51.3223	14.3152	260.2	303.965	AUTUMN	JUVENILE
CN 04273	172	286	FRANCE	47.4319	-0.125935	250.1	1414.12	AUTUMN	JUVENILE
CN 04273	172	305	FRANCE	47.4337	-0.122738	250.1	1414.12	AUTUMN	JUVENILE
CN 04273	172	45	FRANCE	47.4297	-0.128404	250	1414.96	WINTER	JUVENILE
CN 04274	172	86	BELGIUM	50.0722	4.34987	259.2	1018.31	SPRING	JUVENILE
CN 04274	172	331	GERMANY	53.3097	8.50097	288.24	708	AUTUMN	ADULT
CN 04278	172	201	POLAND	52.5923	17.3019	316.18	132	SUMMER	ADULT
CN 04282	159	365	GERMANY	53.1572	8.675	282.7	691.273	WINTER	JUVENILE
CN 04282	159	30	NETHERLANDS	52.8531	6.50444	278.2	831.996	WINTER	JUVENILE
CN 04285	159	297	BELGIA	50.7134	2.902	263.7	1099.39	AUTUMN	ADULT
CN 04285	159	284	BELGIA	50.7145	2.90338	263.7	1099.39	AUTUMN	ADULT
CN 04285	159	255	BELGIA	50.718	2.9012	263.7	1099.39	AUTUMN	ADULT
CN 04286	159	133	POLAND	51.7167	18.6333	0	0	SUMMER	ADULT
CN 04287	159	261	GERMANY	51.6	12.9333	267	393.228	AUTUMN	JUVENILE
CN 04288	159	264	POLAND	51.4768	17.0213	252.5	116.991	AUTUMN	ADULT
CN 04289	159	319	FRANCE	44.9216	-0.379084	249.5	1589	AUTUMN	ADULT
CN 04292	159	242	GERMANY	52.7042	9.80583	269.1	607.751	SUMMER	JUVENILE
CN 04299	159	222	POLAND	51.9713	16.7158	278.7	134.242	SUMMER	ADULT
CN 06101	172	280	FRANCE	47.0294	3.07621	245	1241.57	AUTUMN	ADULT
CN 06103	172	258	DANIA	54.643	11.9406	305.3	546.775	AUTUMN	JUVENILE
CN 06106	172	294	NETHERLANDS	52.0439	4.45704	271.6	971.572	AUTUMN	JUVENILE
CN 06106	172	332	NETHERLANDS	52.0434	4.45719	271.6	971.572	AUTUMN	JUVENILE
CN 06107	184	303	FRANCE	47.4163	-0.371175	249.7	1399.05	AUTUMN	JUVENILE
CN 06108	184	268	GERMANY	52.8966	11.9	284.9	473.266	AUTUMN	JUVENILE
