# Supplementary material for: Migratory behaviour and survival of Great Egrets after range expansion in Central Europe
Source: PeerJ. 2020 Apr 30;8:e9002. doi: 10.7717/peerj.9002 (PMC7196325; doi:10.7717/peerj.9002)
Supplement: Supplemental Information 2 [file peerj-08-9002-s002.inp]

Res_hist	no.ind	date
100000000000000	1	158;
100010000000000	1	158;
100001100000000	1	158;
100000000000000	1	158;
100000000000000	1	158;
100000000100000	1	158;
100000000000000	1	158;
000010000000000	1	160;
000010000000000	1	160;
000010000000000	1	160;
000010000000000	1	160;
000011100000000	1	160;
010000000000000	1	148;
100000000000000	1	175;
010000000000000	1	148;
010000000000000	1	148;
000010000010000	1	160;
000010000000000	1	160;
000010000000000	1	160;
000010000000000	1	160;
000010010000000	1	160;
000010000000000	1	160;
000001000000000	1	151;
000001000000000	1	151;
000001000000000	1	151;
000000011000000	1	175;
010010000000000	1	162;
010000000000000	1	162;
010000000000000	1	162;
010000100000000	1	162;
010000000000000	1	162;
010000000000000	1	162;
010000000000000	1	162;
010000000000000	1	162;
010000000000000	1	162;
010000000000000	1	148;
010000000000000	1	148;
010000000000000	1	148;
010000000000000	1	148;
010000000000000	1	148;
010000000000000	1	148;
010000000000000	1	162;
000000010000000	1	175;
000000010010000	1	175;
000000010000000	1	175;
000000010000000	1	175;
000000010000000	1	175;
000000010000000	1	175;
000000010000000	1	175;
000000010000000	1	175;
000000010000000	1	175;
001000000000000	1	175;
001000000000000	1	175;
001000000000000	1	175;
010000000000000	1	183;
010000000000000	1	162;
000000010000000	1	175;
000000010000000	1	175;
000000010000000	1	175;
000000010000000	1	175;
000000010000000	1	188;
000000010000000	1	175;
000000010000000	1	175;
000000010000000	1	175;
000000010000000	1	175;
000000010000000	1	175;
000000011000000	1	175;
000000010000000	1	175;
000000010000000	1	175;
000000010000000	1	175;
000000010000000	1	175;
000000001000000	1	159;
000000001000110	1	159;
000000001000000	1	159;
000000001000000	1	159;
000000001000000	1	159;
000000001100000	1	159;
000000001001001	1	159;
000000001000010	1	159;
000000001000000	1	159;
000000001000000	1	159;
000000001000000	1	159;
000000001000000	1	159;
000000001100000	1	159;
000000001000000	1	159;
000000001000000	1	159;
000000001100000	1	159;
000000001000000	1	159;
000000001000000	1	159;
000000001000000	1	159;
000000001000000	1	159;
000000001000000	1	159;
000000001000000	1	159;
000000001000000	1	159;
000000001000000	1	159;
000000001000000	1	159;
000000001000000	1	159;
000000001000000	1	159;
000000001000000	1	159;
000000001000000	1	159;
000000001000000	1	159;
000000001000000	1	159;
000000001000000	1	159;
000000001000001	1	159;
000000001000000	1	159;
000000001000000	1	159;
000000001000000	1	159;
000000001000000	1	159;
000000000100000	1	172;
000000000100000	1	172;
000000000100000	1	172;
000000000100000	1	172;
000000000110111	1	172;
000000000100001	1	172;
000000000100000	1	172;
000000000100000	1	172;
000000001000000	1	177;
000000001000000	1	182;
000000001000000	1	182;
000000001000000	1	182;
000000001000000	1	182;
000000001000000	1	182;
000000000100000	1	172;
000000000100000	1	172;
000000000100000	1	172;
000000000100000	1	172;
000000000100010	1	172;
000000000100000	1	172;
000000000110000	1	172;
000000000100100	1	172;
000000000100000	1	172;
000000000100000	1	172;
000000000100000	1	172;
000000000100001	1	172;
000000000100000	1	172;
000000000100000	1	172;
000000000100000	1	172;
000000000100001	1	172;
000000000100000	1	172;
000000000100000	1	172;
000000001000000	1	159;
000000001000000	1	159;
000000001000000	1	159;
000000001000101	1	159;
000000001000000	1	159;
000000001000000	1	159;
000000001100000	1	159;
000000001000010	1	159;
000000001000000	1	159;
000000001000000	1	159;
000000001000000	1	159;
000000001000000	1	159;
000000001000000	1	159;
000000001000000	1	159;
000000001000000	1	159;
000000001001000	1	159;
000000001000000	1	159;
000000000100100	1	172;
000000000100000	1	172;
000000000100000	1	172;
000000000100000	1	172;
000000000100000	1	172;
000000000100000	1	172;
000000000100000	1	184;
000000000100000	1	184;
000000000100000	1	184;
000000000000010	1	191;
